# Supplementary material for: Comparative analysis of dioecious Amaranthus plastomes and phylogenomic implications within Amaranthaceae s.s
Source: BMC Ecol Evol. 2023 May 6;23:15. doi: 10.1186/s12862-023-02121-1 (PMC10164334; doi:10.1186/s12862-023-02121-1)
Supplement: Supplementary file 5 — Additional file 5. Estimates of evolutionary divergence between ITS sequences of 14 species. [file 12862_2023_2121_MOESM5_ESM.txt]

Title: Estimates of evolutionary divergence between ITS sequences of 14 species
Description
  Analysis ====================
    Analysis                                  = ====================
       Scope                                  = Pairs of taxa
    Estimate Variance                         = ====================
       Variance Estimation Method             = None
    Substitution Model                        = ====================
       Substitutions Type                     = Nucleotide
       Model/Method                           = p-distance
       Substitutions to Include               = d: Transitions + Transversions
    Rates and Patterns                        = ====================
       Rates among Sites                      = Gamma Distributed (G)
          Gamma Parameter                     = 8.00
       Pattern among Lineages                 = Same (Homogeneous)
    Data Subset to Use                        = ====================
       Gaps/Missing Data Treatment            = Pairwise deletion
       Select Codon Positions                 = 1st,2nd,3rd,Non-Coding

[ 1] #A.acanthochiton
[ 2] #A.greggii
[ 3] #A.arenicola
[ 4] #A.tuberculatus
[ 5] #A.floridanus
[ 6] #A.australis
[ 7] #A.cannabinus
[ 8] #A.caudatus
[ 9] #A.cruentus
[10] #A.quitensis
[11] #A.hybridus
[12] #A.hypochondriacus
[13] #A.palmeri
[14] #A.watsonii

[               1            2            3            4            5            6            7            8            9           10           11           12           13           14 ]
[ 1]               
[ 2]  0.0003437017              
[ 3]  0.0005155525 0.0001718508              
[ 4]  0.0005155525 0.0001718508 0.0003437017              
[ 5]  0.0010311050 0.0006874033 0.0005155525 0.0008592542              
[ 6]  0.0010312822 0.0006875215 0.0008594019 0.0008594019 0.0013750430              
[ 7]  0.0012031626 0.0008594019 0.0010312822 0.0010312822 0.0015469233 0.0005156411              
[ 8]  0.0030933150 0.0027496133 0.0029214642 0.0029214642 0.0034370167 0.0027500859 0.0029219663              
[ 9]  0.0030933150 0.0027496133 0.0029214642 0.0029214642 0.0034370167 0.0027500859 0.0029219663 0.0000000000              
[10]  0.0030933150 0.0027496133 0.0029214642 0.0029214642 0.0034370167 0.0027500859 0.0029219663 0.0000000000 0.0000000000              
[11]  0.0034370167 0.0030933150 0.0032651658 0.0032651658 0.0037807183 0.0030938467 0.0032657271 0.0003437017 0.0003437017 0.0003437017              
[12]  0.0034370167 0.0030933150 0.0032651658 0.0032651658 0.0037807183 0.0030938467 0.0032657271 0.0003437017 0.0003437017 0.0003437017 0.0003437017              
[13]  0.0046407700 0.0046407700 0.0048126504 0.0048126504 0.0053282915 0.0044688897 0.0046407700 0.0051564111 0.0051564111 0.0051564111 0.0055001719 0.0055001719              
[14]  0.0046407700 0.0046407700 0.0048126504 0.0048126504 0.0053282915 0.0044688897 0.0046407700 0.0051564111 0.0051564111 0.0051564111 0.0055001719 0.0055001719 0.0000000000              

The number of base differences per site from between sequences are shown. The rate variation among sites was modeled with a gamma distribution (shape parameter = 8). This analysis involved 14 nucleotide sequences. Codon positions included were 1st+2nd+3rd+Noncoding. All ambiguous positions were removed for each sequence pair (pairwise deletion option). There were a total of 5819 positions in the final dataset. Evolutionary analyses were conducted in MEGA11 [1]

1. Tamura K., Stecher G., and Kumar S. (2021). MEGA 11: Molecular Evolutionary Genetics Analysis Version 11. Molecular Biology and Evolution https://doi.org/10.1093/molbev/msab120.
